# Supplementary material for: Superhydrophobicity, Photocatalytic Self-Cleaning and Biocidal Activity Combined in a Siloxane-ZnO Composite for the Protection of Limestone
Source: Biomimetics (Basel). 2024 Sep 22;9(9):573. doi: 10.3390/biomimetics9090573 (PMC11429561; doi:10.3390/biomimetics9090573)
Supplement: Supplementary file 1 [file biomimetics-09-00573-s001.zip]

Archive with 2 entries (2 files):
- Supplementary File.pdf
- Video S1_Water droplet on coated stone.mov
